# Supplementary material for: Exhaled Volatile Organic Compounds Detection in Pneumonia Screening: A Comprehensive Meta-analysis
Source: Lung. 2024 Aug 24;202(5):501–11. doi: 10.1007/s00408-024-00737-8 (PMC11427597; doi:10.1007/s00408-024-00737-8)
Supplement: Supplementary file 1 — Supplementary file1 (XLSX 12 kb) [file 408_2024_737_MOESM1_ESM.xlsx]

## Sheet: Table S1
Table S1. Summary of volatile organic compounds
Volatile Organic Compounds	Chemical Classes	References
Methanol	alcohols	22,25
Ethanol fragment	alcohols	22
Broad-alcohols, broad-carbon chains	alcohols	23
Ethanol	alcohols	19,28
Isopropyl Alcohol	alcohols	19
alcohol	alcohols	25
cholesterol	alcohols	26
2-ethyl-1-hexanol	alcohols	28
2-butyl-1-octanol	alcohols	28
propanol	alcohols	29
Propanol-2	alcohols	29
Acetaldehyde	aldehyde	22,25,29
2-Methyl-1-propanal	aldehyde	33
Acrolein	aldehyde	19
aldehyde	aldehyde	25
heptanal	aldehyde	25
methylpent-2-enal	aldehyde	25
butyraldehyde	aldehyde	25
Benzaldehyde	aldehyde	28
Nonanal	aldehyde	28
Decanal	aldehyde	28
3,5,5-trimethylhexanal	aldehyde	26
1,1,1-Trifluorotrimethylamine	amines	22
Ethylbenzene	Aromatic hydrocarbon	19,30
Toluene	Aromatic hydrocarbon	28,34
Isopropyl benzene	Aromatic hydrocarbon	30
Allylbenzene	Aromatic hydrocarbon	30
Benzene	Aromatic hydrocarbon	34
Acetic acid	carboxylic acid	29
Phenyl propionic acid	carboxylic acid	34
Isobutyric acid	carboxylic acid	34
Butyric Acid	carboxylic acid	34
n-propyl acetate	ester	25
butanoate	ester	25
Ethylene oxide	ether	22
hexyl acetate	ether	26
Furan, tetrahydro-	furan	19
2-pentyl furan	furan	25
2,4-octadiene 1-chloroheptane	Halohydrocarbon	25
Aromatics	Hydrocarbons	23
Methane	Hydrocarbons	23
propane	Hydrocarbons	23,25
Ethene	Hydrocarbons	33
butane, 2-methyl	Hydrocarbons	19
Heptane	Hydrocarbons	19,25,29
Carane	Hydrocarbons	19
Dodecane	Hydrocarbons	19
Tetradecane	Hydrocarbons	19,28
2,8-dimethyl-undecane	Hydrocarbons	25
isoprene	Hydrocarbons	25,28
propanal	Hydrocarbons	25
decane	Hydrocarbons	25,30
1-Undecene	Hydrocarbons	28
5-methyl-5-propyl-nonane	Hydrocarbons	28
Longifolene	Hydrocarbons	28
1,5-dimethyl-naphthalene	Hydrocarbons	28
α-funebrene	Hydrocarbons	28
α-cedrene	Hydrocarbons	28
n-nonylcyclohexane	Hydrocarbons	28
1-Octene	Hydrocarbons	30
2,6,10-trimethyl-dodecane	Hydrocarbons	28
1-Decene	Hydrocarbons	30
Ammonia	inorganic matter	23,33,27
nitrogen oxide	inorganic matter	23
Hydrogen	inorganic matter	23
carbon monoxide	inorganic matter	25
oxygen	inorganic matter	27
NO	inorganic matter	27
Acetone	Ketone	19,25,29
2,3-butandione	Ketone	25
2-butanone	Ketone	25
ketone	Ketone	26,27
Cyclohexanone	Ketone	28,30
2-Methylcyclohexanone	Ketone	30
Pentanone	Ketone	31
Propiolonitrile	nitriles	22
Phenol	phenols	33
Butylated hydroxytoluene	phenols	28
2-Chloropyridine	pyridine	22
3-Chloropyridine	pyridine	22
4-Chloropyridine	pyridine	22
3-Fluoro-pyridine-1-oxide	pyridine	22
1-Methyl-2-piperidinone	pyridine	22
1-Acetylpyrrolidine	pyridine	22
volatile terpenes/terpenoids (VTs)	terpenoids	26
cedrene	terpenoids	26
Sulfur-containing organics		23
Aromatics, sulfur- and chlorine-containing organics		23
It illustrates the volatile organic metabolites identified across the 14 studies included in this meta-analysis, which can differentiate between pneumonia patients and control groups. Each metabolite is categorized and annotated with corresponding references that detail their identification and relevance.
