# Supplementary material for: Exhaled Volatile Organic Compounds Detection in Pneumonia Screening: A Comprehensive Meta-analysis
Source: Lung. 2024 Aug 24;202(5):501–11. doi: 10.1007/s00408-024-00737-8 (PMC11427597; doi:10.1007/s00408-024-00737-8)
Supplement: Supplementary file 2 — Supplementary file2 (XLSX 11 kb) [file 408_2024_737_MOESM2_ESM.xlsx]

## Sheet: Sheet1
Table S2. Summary of volatile organic compounds in VAP
Volatile Organic Compounds	Chemical Classes	References
Methanol	alcohols	22
Ethanol fragment	alcohols	22
Ethanol	alcohols	19,28
Isopropyl Alcohol	alcohols	19
2-ethyl-1-hexanol	alcohols	28
2-butyl-1-octanol	alcohols	28
Acetaldehyde	aldehyde	22
Acrolein	aldehyde	19
Benzaldehyde	aldehyde	28
Nonanal	aldehyde	28
Decanal	aldehyde	28
1,1,1-Trifluorotrimethylamine	amines	22
Ethylbenzene	Aromatic hydrocarbon	19
Toluene	Aromatic hydrocarbon	28
Ethylene oxide	ether	22
Furan, tetrahydro-	furan	19
butane, 2-methyl	Hydrocarbons	19
Heptane	Hydrocarbons	19
Carane	Hydrocarbons	19
Dodecane	Hydrocarbons	19
Tetradecane	Hydrocarbons	19,28
isoprene	Hydrocarbons	28
1-Undecene	Hydrocarbons	28
5-methyl-5-propyl-nonane	Hydrocarbons	28
Longifolene	Hydrocarbons	28
1,5-dimethyl-naphthalene	Hydrocarbons	28
α-funebrene	Hydrocarbons	28
α-cedrene	Hydrocarbons	28
n-nonylcyclohexane	Hydrocarbons	28
2,6,10-trimethyl-dodecane	Hydrocarbons	28
Acetone	Ketone	19
Cyclohexanone	Ketone	28
Propiolonitrile	nitriles	22
Butylated hydroxytoluene	phenols	28
2-Chloropyridine	pyridine	22
3-Chloropyridine	pyridine	22
4-Chloropyridine	pyridine	22
3-Fluoro-pyridine-1-oxide	pyridine	22
1-Methyl-2-piperidinone	pyridine	22
1-Acetylpyrrolidine	pyridine	22
It illustrates the volatile organic metabolites identified across the 4 studies included in this meta-analysis, which can differentiate between pneumonia patients and control groups. Each metabolite is categorized and annotated with corresponding references that detail their identification and relevance.
