# Supplementary material for: Exhaled Volatile Organic Compounds Detection in Pneumonia Screening: A Comprehensive Meta-analysis
Source: Lung. 2024 Aug 24;202(5):501–11. doi: 10.1007/s00408-024-00737-8 (PMC11427597; doi:10.1007/s00408-024-00737-8)
Supplement: Supplementary file 3 — Supplementary file3 (XLSX 11 kb) [file 408_2024_737_MOESM3_ESM.xlsx]

## Sheet: Sheet1
Table S3. Summary of volatile organic compounds in COVID-19
Volatile Organic Compounds	Chemical Classes	References
Methanol	alcohols	25
Broad-alcohols, broad-carbon chains	alcohols	23
alcohol	alcohols	25
cholesterol	alcohols	26
propanol	alcohols	29
Propanol-2	alcohols	29
Acetaldehyde	aldehyde	25,29
2-Methyl-1-propanal	aldehyde	33
aldehyde	aldehyde	25
heptanal	aldehyde	25
methylpent-2-enal	aldehyde	25
butyraldehyde	aldehyde	25
3,5,5-trimethylhexanal	aldehyde	26
Ethylbenzene	Aromatic hydrocarbon	30
Toluene	Aromatic hydrocarbon	34
Isopropyl benzene	Aromatic hydrocarbon	30
Allylbenzene	Aromatic hydrocarbon	30
Benzene	Aromatic hydrocarbon	34
Acetic acid	carboxylic acid	29
Phenyl propionic acid	carboxylic acid	34
Isobutyric acid	carboxylic acid	34
Butyric Acid	carboxylic acid	34
n-propyl acetate	ester	25
butanoate	ester	25
hexyl acetate	ether	26
2-pentyl furan	furan	25
2,4-octadiene 1-chloroheptane	Halohydrocarbon	25
Aromatics	Hydrocarbons	23
Methane	Hydrocarbons	23
propane	Hydrocarbons	23,25
Ethene	Hydrocarbons	33
Heptane	Hydrocarbons	25,29
Tetradecane	Hydrocarbons	28
2,8-dimethyl-undecane	Hydrocarbons	25
isoprene	Hydrocarbons	25
propanal	Hydrocarbons	25
decane	Hydrocarbons	25,30
1-Octene	Hydrocarbons	30
1-Decene	Hydrocarbons	30
Ammonia	inorganic matter	23,27,33
nitrogen oxide	inorganic matter	23
Hydrogen	inorganic matter	23
carbon monoxide	inorganic matter	25
oxygen	inorganic matter	27
NO	inorganic matter	27
Acetone	Ketone	25,29
2,3-butandione	Ketone	25
2-butanone	Ketone	25
ketone	Ketone	26,27
Cyclohexanone	Ketone	30
2-Methylcyclohexanone	Ketone	30
Pentanone	Ketone	31
Phenol	phenols	33
volatile terpenes/terpenoids (VTs)	terpenoids	26
cedrene	terpenoids	26
Sulfur-containing organics		23
Aromatics, sulfur- and chlorine-containing organics		23
It illustrates the volatile organic metabolites identified across the 10 studies included in this meta-analysis, which can differentiate between pneumonia patients and control groups. Each metabolite is categorized and annotated with corresponding references that detail their identification and relevance.
