# Supplementary material for: Exhaled Volatile Organic Compounds Detection in Pneumonia Screening: A Comprehensive Meta-analysis
Source: Lung. 2024 Aug 24;202(5):501–11. doi: 10.1007/s00408-024-00737-8 (PMC11427597; doi:10.1007/s00408-024-00737-8)
Supplement: Supplementary file 4 — Supplementary file4 (XLSX 11 kb) [file 408_2024_737_MOESM4_ESM.xlsx]

## Sheet: Sheet1
Table S4. Results of meta-analysis
Study	Year	TP	FP	FN	TN	Sensitivity	Specificity	Negative LR	Positive LR
Xu et al	2023	30	5	12	27	0.71(0.55-0.84)	0.84(0.67-0.95)	0.34(0.21-0.56)	4.57(2.00-10.46)
Snitz et al	2021	18	271	9	205	0.67(0.46-0.83)	0.43(0.39-0.48)	0.77(0.45-1.33)	1.17 (0.89-1.55)
Liao et al	2019	12	1	0	11	1.00(0.74-1.00)	0.92(0.62-1.00)	0.04(0.00-0.66)	8.33(1.84-37.69)
Schabel et al	2015	24	18	8	50	0.75(0.57-0.89)	0.74(0.61-0.83)	0.34(0.18-0.63)	2.83(1.82-4.42)
Blanca et al	2022	41	0	1	30	0.98(0.87-1.00)	1.00(0.88-1.00)	0.04(0.01-0.17)	59.84(3.83-935.97)
Woollam et al	2022	14	1	0	11	1.00(0.77-1.00)	0.92(0.62-1.00)	0.04(0.00-0.58)	8.38(1.85-37.85)
Exline et al	2021	20	4	3	19	0.87(0.66-0.97)	0.83(0.61-0.95)	0.16(0.05-0.46)	5.00(2.02-12.36)
Gao et al	2016	28	3	5	17	0.85(0.68-0.95)	0.85(0.62-0.97)	0.18(0.08-0.41)	5.66(1.97 -16.22)
Chen et al	2021	74	0	0	87	1.00(0.95-1.00)	1.00(0.88-1.00)	0.01(0.00-0.11)	61.59(3.94-962.83)
Xue et al	2022	65	3	0	54	1.00(0.94-1.00)	0.95(0.85-0.99)	0.00(0.00-0.02)	16.55(6.00-45.70)
Lai et al	2022	103	6	5	638	0.95(0.90-0.98)	0.99(0.98-1.00)	0.05(0.02-0.11)	102.36(46.11-227.25)
Almeida et al	2022	65	20	5	480	0.93(0.84-0.98)	0.96(0.94-0.98)	0.07(0.03-0.17)	23.21(15.04-35.84)
Cusack et al	2023	41	9	12	53	0.77(0.64-0.88)	0.85(0.74-0.93)	0.26(0.16 -0.44)	5.33(2.86-9.92)
Zhang et al	2022	88	17	7	89	0.93(0.85-0.97)	0.84(0.76-0.90)	0.09(0.04-0.18)	5.78(3.72-8.96)
Pooled		623	358	67	1771	0.90(0.88-0.92)	0.83(0.81-0.84)	0.12(0.06-0.23)	8.96(3.90-20.61)
It presents the quantities of True Positives (TP), False Positives (FP), False Negatives (FN), and True Negatives (TN) extracted from the 14 studies included in this meta-analysis. Additionally, it displays the corresponding sensitivity and specificity values, along with the Negative Likelihood Ratio (Negative LR) and Positive Likelihood Ratio (Positive LR) for each study.
